# Supplementary material for: Longitudinal profiles of the fecal metabolome during the first 2 years of life
Source: Sci Rep. 2023 Feb 2;13:1886. doi: 10.1038/s41598-023-28862-z (PMC9895434; doi:10.1038/s41598-023-28862-z)
Supplement: Supplementary file 2 — Supplementary Table 2. [file 41598_2023_28862_MOESM2_ESM.xlsx]

## Sheet: HILIC_Column
mz	rtime	p	f	Name	pfdr
131.034	68.7	4.00385e-57	0.00500562	2',4'-DIHYDROXYACETOPHENONE/RESORSCINOL MONOACETATE/METHYLPARABEN/DIHYDROXYACETOPHENONE	5.725510e-55
146.165	290.6	1.70746e-49	0.00375544	4-PYRIDOXATE	1.220833e-47
131.118	43.5	5.64451e-37	0.00507632	VALEROBETAINE	2.690550e-35
150.058	47.6	2.30843e-28	0.00254602	METHYL ECGONINE	8.252654e-27
153.055	41.2	4.38757e-28	-0.00268158	KYNURENINE	1.254844e-26
153.055	41.2	1.5014e-23	0.00271854	XANTHURENIC ACID	3.578345e-22
146.118	44.6	1.2315e-22	0.00342009	METHYLVANILLATE	2.515774e-21
153.055	41.2	1.84195e-20	0.00221693	N-ACETYL-PHENYLALANINE	3.292485e-19
174.054	53.6	2.6677e-19	0.00171163	HEXADECANOL	4.238677e-18
148.06	72.2	7.03139e-19	0.00218597	METHYLHIPPURATE	1.005489e-17
148.06	72.2	1.52959e-18	-0.00199939	EPINEPHRINE/NORMETANEPHRINE	1.988469e-17
102.055	62	3.16706e-18	0.00307048	AMINOPHENOL(2,3,OR 4)	3.774075e-17
133.06	77.4	3.44027e-18	-0.0018338	CARNITINE	3.784296e-17
174.113	46.3	8.58354e-18	0.00203865	SPHINGANINE	8.767470e-17
163.123	39.1	3.4597e-17	-0.00302548	N-ACETYL-GALACTOSAMINE	3.298245e-16
137.059	47.9	5.14375e-17	0.00290666	2-, 4- QUINOLINECARBOXYLIC ACID	4.597225e-16
118.061	39.9	3.07385e-16	0.00227493	ISOLEUCINE	2.585654e-15
160.075	52.2	4.17561e-16	0.0017453	3-METHOXYTYROSINE	3.317289e-15
175.073	56.9	1.19637e-15	-0.00404603	DECANOYLCARNITINE	9.004296e-15
118.086	49.5	7.62654e-15	0.00277762	INDOXYL SULFATE	5.452979e-14
177.104	71.5	2.80189e-14	0.00348274	25-HYDROXYCHOLESTEROL	1.907955e-13
138.091	33.3	6.10341e-14	0.00144407	N-AMIDINO-ASPARTATE/GUANIDINOSUCCINATE	3.967213e-13
134.045	79.4	9.93975e-14	0.00195636	PHENYLALANINE	6.179930e-13
175.119	87.7	2.23013e-13	-0.00263275	MELANIN	1.328783e-12
174.113	46.3	7.10367e-13	0.00206681	CYTIDINE 2',3'-CYCLIC MONO-PHOS-PHATE	4.063300e-12
146.081	59.8	1.23548e-12	0.00233293	THEOPHYLLINE/PARAXANTHINE/THEOBROMINE	6.736712e-12
162.076	59	1.27197e-12	0.00198954	CARNOSINE	6.736712e-12
137.045	43.9	3.70689e-12	0.00178605	PYRIDOXINE/NORADRENALINE	1.893164e-11
139.05	37.9	3.88787e-12	0.00224659	GLUCONO-1,5-LACTONE	1.917121e-11
180.101	46.9	5.93827e-12	-0.00261259	LYSOPC(18:0)	2.830573e-11
110.06	37.5	1.13517e-11	0.00158038	INDOLE	5.236452e-11
142.097	48.6	1.48438e-11	0.00204428	1-METHYL-6,7-DIHYDROXY-1,2,3,4-TETRAHYDROISOQUINOLINE	6.633313e-11
101.06	42.6	1.63653e-11	-0.00199836	CHOLINE	7.091629e-11
139.05	37.9	3.24542e-11	-0.00204916	GLUCOSAMINE/MANNOSAMINE	1.344817e-10
163.123	39.1	3.29151e-11	0.00140831	2'-DEOXYADENOSINE	1.344817e-10
104.071	67	3.85916e-11	-0.00273557	CYTOSINE	1.532945e-10
171.006	179.7	2.21805e-10	0.00165166	GUANOSINE	8.572459e-10
118.086	49.5	4.45858e-10	0.00195343	ADENINE	1.677835e-09
160.133	39.1	1.06655e-09	0.00205473	DETHIOBIOTIN	3.910678e-09
137.107	37	1.39105e-09	-0.00261163	N-ALPHA-ACETYL-ASPARAGINE	4.972996e-09
170.081	47.2	1.6415e-09	-0.00152797	OLEATE	5.725229e-09
174.054	53.6	2.83585e-09	-0.00134264	SPHINGOSINE	9.655409e-09
120.003	60.8	1.68248e-08	0.00141451	PHENYL ACETATE	5.595234e-08
179.054	133.7	1.22845e-07	-0.00194875	LYSOPC(16:0)	3.992474e-07
126.103	90.3	1.3027e-07	0.0014655	ACETYLCHOLINE	4.139697e-07
126.103	90.3	4.8231e-07	0.0016649	4-ACETAMIDOBUTANOATE	1.467453e-06
167.038	33.7	4.72857e-07	-0.00155801	HEXANOYLCARNITINE	1.467453e-06
138.091	33.3	1.38447e-06	0.00188197	SEROTONIN/COTININE	4.124574e-06
122.097	49.6	1.7543e-06	-0.00165049	1-METHYLNICOTINAMIDE	5.119693e-06
136.062	40.6	2.35664e-06	-0.00111838	PYRIDOXAMINE	6.739987e-06
176.071	40	3.61793e-06	-0.000812425	CHOLESTEROL	1.014439e-05
137.071	45.1	4.5417e-06	0.00124474	N-ACETYLLEUCINE	1.248967e-05
122.097	49.6	5.15337e-06	0.00184444	N,N-DIMETHYL-1,4-PHENYLENEDIAMINE	1.390438e-05
112.087	60	5.89442e-06	0.00148348	NICOTINAMIDE(B3)	1.560928e-05
90.0551	62.2	6.23155e-06	0.00192185	HYDROXYPYRIDINE	1.591271e-05
169.097	46	6.16954e-06	-0.00115176	LINOLEATE	1.591271e-05
126.022	57.8	1.2676e-05	0.00203853	HISTIDINOL	3.180123e-05
127.05	53.9	3.63373e-05	0.0013474	METHIONINE	8.959033e-05
146.118	44.6	5.61539e-05	0.00118101	TYROSINE	1.361019e-04
134.045	79.4	0.00010392	0.00171754	NICOTINE	2.476756e-04
134.06	59	0.00010576	0.000665704	4-HYDROXY-PHENYLGLYCINE/PYRIDOXAL	2.479297e-04
181.072	51.8	0.000113173	-0.00249324	RAFFINOSE	2.610288e-04
162.076	59	0.00015082	0.00163814	PANTOTHENIC ACID (B5)	3.423363e-04
137.045	43.9	0.000350666	0.00116132	GLYCERALDEHYDE 3-PHOSPHATE DIETHYL ACETAL	7.835185e-04
162.113	51.6	0.000372812	0.00128336	PIRIMICARB	8.201871e-04
176.071	40	0.00045542	-0.00200566	DESMOSTEROL	9.867434e-04
118.086	49.5	0.000923896	0.000832264	ASPARTATE	1.971897e-03
110.06	37.5	0.0012015	0.000952434	GUANIDINOACETATE	2.526692e-03
123.055	42.7	0.00163874	-0.00151019	TYRAMINE/PHENYLETHANOLAMINE	3.396232e-03
167.038	33.7	0.00169406	-0.00123992	GLUCOSAMINE 6-PHOSPHATE	3.460713e-03
112.039	67.9	0.00191468	0.000710061	VALINE/NORVALINE	3.856336e-03
168.065	40.9	0.00291568	0.000754563	ADENOSINE	5.790872e-03
136.062	40.6	0.00315064	0.000576705	3-METHOXYTYRAMINE	6.171800e-03
104.071	67	0.00352598	0.00131861	HISTAMINE	6.813716e-03
123.055	42.7	0.00402352	0.00128415	UROCANATE	7.671507e-03
138.091	33.3	0.00420252	0.00113765	ARGININE	7.907367e-03
150.058	47.6	0.00499416	-0.00107309	GALACTOSE/ALPHA-GLUCOSE/ALLOSE/SORBITOL/TAGATOSE/MANNOSE	9.274871e-03
126.103	90.3	0.00516806	-0.000876963	GLUTAMIC ACID/N-METHYL-ASPARTATE	9.474769e-03
131.118	43.5	0.00610247	0.000737902	TRYPTAMINE	1.104624e-02
104.071	67	0.00796582	0.00112263	URACIL	1.423891e-02
130.05	60.4	0.0122107	-0.000817014	3-METHYLADENINE	2.155711e-02
131.034	68.7	0.012842	0.000729906	INDOLE-3-ACETALDEHYDE	2.239523e-02
133.06	77.4	0.0136222	-0.000924007	SUCCINATE	2.346960e-02
127.05	53.9	0.0172344	-0.00060373	PHTHALIC ANHYDRIDE	2.933947e-02
113.035	40.5	0.0252506	0.000821072	TAURINE	4.248036e-02
181.072	51.8	0.0277773	0.000888672	GUANOSINE 5'-DIPHOSPHO-MANNOSE	4.618776e-02
118.086	49.5	0.0301734	0.000488585	HYPOXANTHINE	4.959538e-02
177.104	71.5	0.0320835	0.000760898	ALPHA-TOCOPHEROL	5.213573e-02
168.065	40.9	0.0337576	0.000633345	BUFURALOL	5.366406e-02
168.065	40.9	0.0337746	0.000688096	THIAMINE	5.366406e-02
166.085	44.9	0.0367021	-0.00283976	GLUCOSAMINE 6-SULFATE	5.767478e-02
168.102	69.1	0.0376765	0.00056014	GAMMA-LINOLENIC ACID	5.856240e-02
102.055	62	0.0396129	0.000385735	BENZYLAMINE	6.091014e-02
163.108	140.1	0.0430079	-0.00122896	CYSTINE	6.542687e-02
133.065	38	0.0439256	0.00132501	HYDROXYLYSINE	6.611956e-02
161.107	28	0.0550775	0.000569692	PROPIONYLCARNITINE	8.204256e-02
116.034	80.8	0.0590225	0.00100173	2-METHYLMALEATE/ITACONATE	8.618044e-02
118.061	39.9	0.0590607	0.000503498	ASPARAGINE	8.618044e-02
163.108	140.1	0.0709973	-0.000593008	THYMIDINE	1.025516e-01
181.072	51.8	0.116513	-0.000521086	CER(D18:1/16:0)	1.666133e-01
118.065	48.2	0.125912	-0.000182471	TRANS-CINNAMALDEHYDE	1.782710e-01
162.076	59	0.132645	0.000442468	CYSTATHIONINE	1.859329e-01
180.087	69.9	0.133924	-0.00061081	LYSOPC(18:1)	1.859329e-01
176.066	47.4	0.139584	0.000708209	2'-DEOXYGUANOSINE 5'-MONOPHOSPHATE/ADENOSINE 5'-MONOPHOSPHATE/ADENOSINE MONOPHOSPHATE	1.919281e-01
148.06	72.2	0.141133	0.000525095	CAFFEINE	1.922096e-01
146.165	290.6	0.156263	-0.000679358	PHOSPHOCHOLINE	2.108082e-01
94.0653	50	0.159983	-0.000308011	1-AMINOCYCLOPROPANE-1-CARBOXYLATE	2.138093e-01
103.123	62	0.164806	-0.000265193	2,6-DIHYDROXYPYRIDINE	2.182158e-01
170.081	47.2	0.17046	0.000373157	GLYCOLALDEHYDE DIMER/1-METHYLADENOSINE	2.236315e-01
132.102	42.2	0.172604	0.000354524	ALPHA-AMINOADIPATE/N-METHYL-GLUTAMATE	2.243858e-01
130.086	75.8	0.189355	-0.000567903	TARTARIC ACID	2.439434e-01
176.066	47.4	0.19449	0.000407368	GUANOSINE 5'-MONOPHOSPHATE	2.483219e-01
150.998	46.8	0.202792	-0.000656148	MANNITOL	2.566305e-01
115.05	50.1	0.261355	0.000441644	PIPECOLATE	3.278397e-01
96.0445	35.9	0.282309	-0.000579426	CADAVERINE	3.480188e-01
151.023	83.2	0.281001	-0.0003432	TRYPTOPHAN	3.480188e-01
94.0653	50	0.284767	0.00046843	5-VALEROLACTONE	3.480488e-01
104.107	43.1	0.28795	0.000216387	SORBATE	3.489568e-01
130.086	75.8	0.314168	0.000249439	GLYCERIC ACID	3.775296e-01
90.0551	62.2	0.344424	0.000414061	ANILINE	4.104388e-01
134.045	79.4	0.357403	-0.000708799	THIOPURINE S-METHYL ETHER	4.223855e-01
90.0551	62.2	0.372865	-0.000112292	BETA-ALANINE/SARCOSINE/ALANINE	4.370468e-01
177.104	71.5	0.385879	-0.00026643	LYSOPC(O/P-16:1)	4.486233e-01
108.081	49.1	0.39894	-0.00030616	PROLINE	4.600683e-01
112.051	50.5	0.40382	0.000382313	GLYCINE	4.619700e-01
104.107	43.1	0.469435	-0.00027178	DIHYDROURACIL(5,6)	5.327710e-01
115.05	50.1	0.497073	-0.000181203	5-OXO-D-PROLINE	5.596961e-01
116.071	55.6	0.506696	0.000253368	N-ACETYLPUTRESCINE	5.660746e-01
180.087	69.9	0.540433	-0.000406137	LYSOPE(20:3)	5.990845e-01
153.055	41.2	0.557136	0.00024033	LIPOAMIDE	6.128492e-01
126.103	90.3	0.604868	0.000176978	SPERMIDINE	6.602757e-01
161.107	28	0.619357	0.000426716	FRUCTOSE	6.709699e-01
162.076	59	0.627739	0.000187207	O-SUCCINYL-HOMOSERINE	6.749371e-01
162.998	51.3	0.65911	-0.000279338	GLUCONIC ACID	7.033784e-01
108.081	49.1	0.680617	0.000138391	MALEAMATE	7.209502e-01
138.091	33.3	0.692836	0.000187568	INDOLE-3-ACETIC ACID	7.284963e-01
113.06	43.3	0.814312	8.35289e-05	METHYLHISTAMINE	8.438163e-01
166.085	44.9	0.814197	6.47114e-05	PALMITOLEIC ACID	8.438163e-01
112.051	50.5	0.824701	-6.12967e-05	PHENETHYLAMINE	8.484334e-01
113.06	43.3	0.840341	-7.98721e-05	IMIDAZOLEACETATE	8.583484e-01
149.023	36.5	0.911024	2.91381e-05	L-DOPA	9.239466e-01
150.077	54.9	0.918476	-2.64788e-05	DIMETHYLARGININE	9.249443e-01
96.0445	35.9	0.977049	9.66882e-06	4-,2-AMINOBUTANOATE/2-AMINO-2-METHYLPROPANOATE	9.770493e-01

## Sheet: C18_Column
mz	rtime	p	f	Name	pfdr
135.03	16.4	2.8903e-43	0.00462052	MANDELIC ACID/2-HYDROXYPHENYLACETIC ACID/3-HYDROXYPHENYLACETATE	3.005911e-41
199.17	138.3	3.51725e-36	-0.00462774	DOCOSAHEXAENOIC ACID	1.828972e-34
191.056	15.9	6.70081e-36	-0.0043337	ARACHIDONIC ACID	2.322947e-34
149.061	21.1	1.1599e-28	0.001998	NALPHA-ACETYL-LYSINE	3.015738e-27
195.051	17.3	1.66207e-21	-0.00343753	EICOSADIENOIC ACID	3.457096e-20
133.014	23.8	7.42444e-20	0.00302825	HYDROCINNAMIC ACID	1.286903e-18
193.035	12.9	1.55802e-19	-0.00226327	HOMOLINOLEIC ACID	2.314769e-18
197.044	33.1	2.398e-18	-0.0026147	GONDOIC ACID	3.117406e-17
154.062	20.1	1.36269e-17	-0.00298977	LAURATE	1.574662e-16
128.035	18.3	9.93631e-17	-0.003222	HYPOXANTHINE	1.033376e-15
88.0403	19.4	2.72913e-16	0.00301328	VALERATE, ISOVALERATE, OTHERS	2.580266e-15
117.019	15.4	1.24949e-14	0.00180008	ISOLEUCINE/NORLEUCINE	1.082895e-13
173.01	17.1	2.39205e-13	-0.00240575	N-ACETYL-GLUCOSAMINE	1.913643e-12
174.041	14.8	5.83414e-13	-0.00167817	ANSERINE	4.333935e-12
125.035	20.4	2.64812e-12	0.0020382	ADENINE	1.836032e-11
147.066	17.1	3.74821e-12	0.0014912	TYROSINE	2.436334e-11
203.083	20	6.20065e-11	-0.00204511	FA22:5 N-3 OR N-5	3.793338e-10
151.04	27.4	6.70704e-11	-0.00233413	GLUCURONIC ACID	3.875176e-10
145.098	56.8	2.11047e-10	0.00136757	PHENYLALANINE	1.155204e-09
187.037	19.1	5.70516e-10	-0.00161306	PETROSELINIC ACID/ELAIDIC ACID	2.966684e-09
188.035	26.4	6.0003e-10	-0.0033065	EICOSAPENTAENOIC ACID	2.971579e-09
209.03	17	4.30427e-09	-0.00223736	MG(14:0/0:0/0:0)	2.034745e-08
151.026	19.2	6.05295e-09	0.00130171	N-ACETYL-DL-GLUTAMIC ACID/ACETYLGLUTAMATE	2.736986e-08
160.061	20.4	1.90915e-08	0.00115038	DETHIOBIOTIN	8.272979e-08
215.031	21.9	2.41365e-08	0.00168583	URIDINE 5'-DIPHOSPHOGLUCOSE	1.004077e-07
173.057	16.9	5.99128e-08	-0.00208213	MELATONIN	2.396514e-07
172.007	16.2	6.42931e-08	0.00211174	PANTOTHENIC ACID	2.476475e-07
175.025	13.9	8.96119e-08	-0.00122242	URIDINE	3.328443e-07
213.125	15.9	1.01014e-07	0.00129892	S-HEXYL-GLUTATHIONE	3.622553e-07
195.051	17.3	1.6138e-07	0.00124318	2'-DEOXYURIDINE 5'-MONO-PHOS-PHATE	5.594500e-07
130.087	20.8	1.69236e-07	0.000978943	GLUTAMINE	5.677607e-07
87.0087	13.5	2.92831e-07	-0.00241872	PYRUVATE	9.516997e-07
87.0451	29.1	3.5572e-07	0.00238641	BUTYRATE/ISOBUTYRATE	1.121058e-06
188.056	15.6	5.59013e-07	0.00148859	ADENOSINE	1.709923e-06
197.044	33.1	5.87474e-07	-0.00274151	N-ACETYLNEURAMINATE	1.745636e-06
105.019	16.6	2.92261e-06	0.00107341	VALINE/5-AMINOPENTANOATE	8.443089e-06
152.002	17.1	3.67453e-06	0.00145789	3-METHOXY-4-HYDROXYMANDELATE/VANILLYMANDELATE	1.032840e-05
88.0403	19.4	3.77405e-06	0.001294	OXALIC ACID	1.032898e-05
187.037	19.1	3.89507e-06	-0.00148316	LINOLEATE	1.038685e-05
145.014	12.3	1.87427e-05	-0.000811315	HISTIDINE	4.799944e-05
145.098	56.8	1.89229e-05	-0.00199664	FUCOSE/RHAMNOSE	4.799944e-05
150.042	19.5	2.11797e-05	0.00099866	4-HYDROXY-2-QUINOLINECARBOXYLIC ACID	5.244488e-05
181.071	24.4	3.94969e-05	0.0010159	HEPTADECANOATE	9.552743e-05
118.051	17.9	8.33746e-05	0.000947428	(S)-MALATE/(R)-MALATE	1.970673e-04
149.028	16.8	0.000103247	-0.00132257	METHYL VANILLATE/HOMOVANILLATE	2.386162e-04
181.051	24	0.000181035	-0.00071144	PALMITATE	4.092969e-04
163.061	17.9	0.000274318	-0.00101524	OMEGA-HYDROXYDODECANOIC ACID	6.069459e-04
209.03	17	0.000280129	-0.00148041	1-OLEOYL-RAC-GLYCEROL	6.069459e-04
146.046	18.6	0.000311365	0.00155032	ACONITATE	6.608569e-04
183.028	50.1	0.000325159	-0.00117358	LINOLEIC ACID	6.763312e-04
173.01	17.1	0.000333102	-0.000934391	MYRISTATE	6.792659e-04
131.035	17.5	0.000453178	0.000777722	TRANS-CINNAMATE/CINNAMIC ACID	9.063555e-04
131.035	17.5	0.000621528	-0.00166258	LYSINE	1.219602e-03
181.051	24	0.000913059	-0.00119203	N-ACETYL-GALACTOSAMINE	1.758484e-03
116.072	20.2	0.00146104	-0.00110525	5-OXO-PROLINE	2.762689e-03
145.05	27.6	0.00236262	0.00137685	6-CARBOXYHEXANOATE	4.387719e-03
130.087	20.8	0.0032167	0.00106258	3-METHYGLUTARIC ACID/MONO-METHYL GLUTARATE	5.869068e-03
147.045	21.7	0.00328234	0.0010446	N-ACETYL-ASPARTIC ACID	5.885572e-03
163.025	14.2	0.00348969	0.00105072	MANNOSAMINE/GALACTOSAMINE	6.151319e-03
117.019	15.4	0.00405846	0.00107216	GLUTARATE/ETHYLMALONIC ACID	7.034670e-03
214.049	20.6	0.00562293	0.00239375	GUANOSINE 5'-DIPHOSPHATE	9.586641e-03
146.046	18.6	0.00654171	0.000997833	N-ALPHA-ACETYL-ASPARAGINE	1.097320e-02
145.098	56.8	0.0110208	0.00201788	ANILINE-2-SULFONIC ACID	1.819304e-02
147.045	21.7	0.0115197	-0.00109867	INDOLE-3-ACETAMIDE	1.871947e-02
131.045	17.3	0.0178812	-0.000827646	MEVALONIC ACID	2.842493e-02
188.056	15.6	0.0180389	-0.000421978	RAC-GLYCEROL 1-MYRISTATE	2.842493e-02
88.0403	19.4	0.0202167	0.000329249	BETA-ALANINE/SARCOSINE/ALANINE	3.126231e-02
159.066	16.8	0.0204407	-0.000739906	TRYPTOPHAN	3.126231e-02
131.035	17.5	0.0225685	-0.000616568	GLUTAMIC ACID/N-METHYL-ASPARTIC ACID	3.401623e-02
145.014	12.3	0.0238729	0.000773349	3-SULFINO-ALANINE	3.546830e-02
145.062	18.1	0.0278849	-0.00110378	2,4-DIHYDROXYPTERIDINE	4.027818e-02
163.061	17.9	0.0278289	-0.000207553	FRUCTOSE/SORBOSE/MYO-INOSITOL/MANNOSE/GALACTOSE/ALPHA-GLUCOSE/ALLOSE/TAGATOSE/PSICOSE/GLUCOSE	4.027818e-02
151.04	27.4	0.0301195	0.000977621	QUINATE	4.290998e-02
199.038	18.3	0.0307206	0.000823014	ARACHIDIC ACID	4.317490e-02
110.072	20.3	0.0324674	-0.000526972	THREONINE/ALLOTHREONINE	4.442914e-02
133.014	23.8	0.0321122	-0.000597678	ARABINOSE/XYLOSE/RIBOSE	4.442914e-02
134.047	20.6	0.0339038	0.000888546	GUANINE	4.579215e-02
180.066	19.9	0.0455302	-0.000632368	PALMITOLEIC ACID	6.070692e-02
151.04	27.4	0.0598174	-0.000528908	GLUCONIC ACID	7.874692e-02
149.046	17.1	0.0838591	-0.000274976	DIHYDROXYMANDELIC ACID	1.090168e-01
215.031	21.9	0.123062	0.000846557	PFDA	1.580059e-01
199.17	138.3	0.158544	0.000488795	ADENOSINE 3',5'-CYCLIC MONOPHOSPHATE	2.010806e-01
104.035	20.1	0.169323	-0.000733994	HISTAMINE	2.121639e-01
118.051	17.9	0.219935	0.000318598	ASPARTATE	2.722999e-01
187.109	18.4	0.34057	-0.000138904	STEARATE	4.166978e-01
134.047	20.6	0.404289	-0.000441057	XANTHINE	4.889074e-01
164.072	21	0.421399	-0.000267395	MANNITOL	5.037412e-01
145.05	27.6	0.445465	0.00013401	ALPHA-AMINOADIPATE/N-METHYL-GLUTAMATE	5.264586e-01
105.019	16.6	0.450638	-0.000335368	SUCCINATE/METHYLMALONIC ACID	5.265880e-01
88.988	11.4	0.510541	0.000237693	SERINE	5.899587e-01
128.035	18.3	0.557136	0.000194893	OXOGLUTARATE	6.367266e-01
147.066	17.1	0.569022	0.00026617	ASCORBATE	6.432423e-01
149.046	17.1	0.616354	-0.000125601	GALACTITOL	6.892561e-01
132.03	15.8	0.698252	-0.000148995	2-HYDROXY-4-(METHYLTHIO)BUTYRIC ACID	7.725345e-01
215.031	21.9	0.716757	-0.000156392	PFNA	7.846605e-01
215.031	21.9	0.756433	-5.07112e-05	ADENOSINE 5'-TRIPHOSPHATE	8.194691e-01
117.019	15.4	0.865314	-3.88112e-05	3-UREIDOPROPIONATE	9.117255e-01
149.046	17.1	0.852756	0.000101846	XYLITOL/RIBITOL	9.117255e-01
160.061	20.4	0.867893	7.81541e-05	SACCHARIC ACID/GALACTARATE	9.117255e-01
154.062	20.1	0.877269	-6.2492e-05	2-DEOXYGLUCOSE	9.123599e-01
101.061	21.1	0.954341	-1.54659e-05	GLYCERATE	9.636069e-01
116.072	20.2	0.95302	2.38525e-05	4-IMIDAZOLEACETIC ACID	9.636069e-01
173.072	64.2	0.948437	-3.04445e-05	CYSTINE	9.636069e-01
214.049	20.6	0.998705	6.71704e-07	PFOA	9.987045e-01
